# Supplementary material for: The Burden of Diabetic Foot Ulcers on Hospital Admissions and Costs in Romania
Source: J Clin Med. 2025 Feb 13;14(4):1248. doi: 10.3390/jcm14041248 (PMC11855980; doi:10.3390/jcm14041248)
Supplement: Supplementary file 1 [file jcm-14-01248-s001.zip]

Archive with 1 entries (1 files):
- jcm-3425172-supplementary.pdf
